# Supplementary material for: Zika virus targets human trophoblast stem cells and prevents syncytialization in placental trophoblast organoids
Source: Nat Commun. 2023 Sep 8;14:5541. doi: 10.1038/s41467-023-41158-0 (PMC10491779; doi:10.1038/s41467-023-41158-0)
Supplement: Supplementary file 4 — Source data [file 41467_2023_41158_MOESM4_ESM.xlsx]

## Sheet: Fig 1A
	hTSCs			STBTS			EVTTS
12	7.54365	7.50746	7.49075	7.68285	7.51859	7.58819	7.46013	7.37104	7.77194
24	8.08375	7.80813	7.7608	7.78864	7.74688	7.7441	7.97795	7.92506	7.96125
48	8.64611	8.76304	8.52362	8.33709	7.9529	8.20624	8.3176	8.26749	8.29255

## Sheet: Fig 1E
Left panel
hTSCs										STBTS										EVTTS
10.7143	4.47761	3.2967	22.2222	9.21053	7.52688	3.8961	10.2041	8.82353	10.3448	4.61538	5.81395	2.91262	4.28571	0	0	0	0	0	0	0	0	0	0	0	0	0	0	0	0
Right panel
hTSCs										STBTS										EVTTS
8.33333	8.97436	5.10204	9.375	12.3288	7.89474	9.91736	9.45946	11.1111	14.4578	2.85714	8	5.81395	5.94059	3.22581	13.5135	4.65116	6.86275	0	0	3.26087	5.88235	4.16667	2.43902	0	0	0	0	0	0

## Sheet: Fig 1F
	hTSCs			STBTS			EVTTS
12	0	0	5	0	10	5	0	0	0
24	1667	1000	1333	50	130	60	0	5	5
48	16667	30000	13333	267	200	433	5	10	10

## Sheet: Fig 2A
	hTSCs			STBTS			EVTTS
AXL	592.97	584.52	583.06	27.475	25.729	22.702	7.3541	9.3177	2.3428
TYRO3	1351.3	1247.7	1407.7	2810.9	2644.7	2617.9	2591	3384.9	2654.8
MERTK	890.21	895.29	1175.3	263.21	214.08	259.66	167.89	235.92	153.81
TIM-1	5027.6	5038.3	5184.8	899.32	968.38	977.06	483.89	703.81	390.77

## Sheet: Fig 2C
	WT			AXL-/-			TIM-1-/-
24	5.51754	5.63168	5.33101	5.07766	5.62611	5.1584	5.27533	5.48413	5.21408
48	6.36666	6.32768	6.53926	5.75418	5.86275	5.54816	5.73747	6.04928	5.84605

## Sheet: Fig 2D
Left panel
	-DOX			+DOX
24	10700000	7560000	7800000	105000000	76400000	73600000
48	57300000	93800000	98100000	189000000	241000000	294000000
Right panel
	-DOX			+DOX
24	9580000	24300000	7510000	90300000	130000000	167000000
48	71700000	84700000	115000000	533000000	410000000	840000000

## Sheet: Fig 3C
	hTSCs			STBTS			EVTTS
IFI6	1.014	0.9794	1.007	5.3517	5.7358	5.9794	1.5801	1.6702	1.7053
ODC1	8.2249	8.5742	8.515	2.2815	11.158	10.778	4.7899	4.89056	5.09824
LY6E	5.579	5.579	5.6178	5.7358	5.9794	6.021	15.032	15.455	15.562
SAT1	5.8159	5.5022	5.1337	17.753	18.126	17.268	31.779	32	30.484
CDKN1A	3.1383	2.9897	2.969	4.2871	4.724	4.9246	3.8106	3.4822	3.605
EIL3L	3.1383	2.9897	2.969	2.9485	2.969	3.0105	4.3772	4.4691	4.3469
MCL1	1.5801	1.5263	1.5801	3.9724	4.4691	4.4691	2.8679	2.9897	2.9897
DDX3X	0.3869	0.4444	0.4538	0.507	0.4665	0.6029	0.5396	0.6552	0.6507
ISG15	1.8277	1.879	1.9185	20.678	19.027	19.427	2.3457	2.2974	2.362
TNFAIP3	0.4569	0.4601	0.4323	1.6586	1.7053	1.7291	1.5157	1.454	1.4743
IFIT1	0.0427	0.0245	0.0219	7.8354	6.6346	6.3643	11.236	10.483	11.158
IFIT2	0.0005	0.0005	0.0007	0.1696	0.2222	0.2382	0.0223	0.0226	0.025
IFIT3	0.0412	0.043	0.043	0.6878	1.3472	0.4033	0.9075	0.2192	0.473
IFIT5	4e-06	4e-06	4e-06	0.0004	0.0004	0.0004	6e-05	5e-05	4e-05
IFITM1	0.0152	0.0188	0.012	0.0374	0.1158	0.1073	0.1349	0.1037	0.1604
IFITM2	0.002	0.002	0.0021	0.0263	0.0237	0.0237	0.015	0.0138	0.0165
TLR3	0.0047	0.004	0.0042	0.1805	0.1768	0.2285	0.0537	0.0474	0.0604
TLR7	0.089	0.0802	0.0775	0.1817	0.1934	0.1768	0.2003	0.2003	0.2192
IRF1	0.0282	0.0266	0.0282	0.3099	0.2832	0.2892	0.0974	0.0934	0.0981
IRF2	0.0529	0.0487	0.0497	0.2932	0.2588	0.2415	0.1487	0.1476	0.1649
IRF7	0.0445	0.0477	0.0409	0.5359	0.4931	0.4323	0.2192	0.2045	0.2059
IRF9	0.1661	0.1446	0.1948	2.8879	1.815	2.0994	0.7846	0.6071	0.8586

## Sheet: Fig 3G
	MOCK			MOI=1
IFIT1	0.9704	0.9704	1.0619	46.42	47.395	49.067
IFIT2	0.9615	0.8971	1.1594	247.85	28.907	29.31
IFIT3	0.9395	1.014	1.0497	40.224	40.224	41.933
IFIH1	0.9977	0.9704	1.0329	18.21	16.873	16.412
MX1	0.8786	1.0234	1.1121	30.767	33.436	34.856
EPSTI1	0.8706	0.8645	1.3287	15.562	15.137	18.896
OAS1	0.9704	0.9181	1.1225	24.195	24.533	25.049
OAS2	1.0817	0.9548	0.9682	86.422	82.902	73.178
OAS3	1.0546	0.7992	1.1865	37.705	39.306	36.929
OASL	1.107	0.9704	0.9309	47.395	51.506	50.797
APOL1	0.9482	1.0377	1.0163	0.8909	0.7087	0.8726
APOL6	0.9417	0.9885	1.0743	5.4768	5.7491	5.8293
IFI27	0.9682	1.0234	1.0093	13.579	13.579	12.323
ISG15	0.9482	1.0093	1.0449	6.8844	7.1768	7.2267
PARP12	0.9374	0.9571	1.1147	7.1437	6.6653	6.6653
EIF2AK2	0.9817	0.9615	1.0595	3.539	3.3481	3.4661
IFITM1	0.9794	1.007	1.014	11.713	11.081	11.236
IFITM2	1.0918	0.8332	1.0994	1.4709	0.9117	1.3074
IFITM3	0.5522	1.3134	1.3787	1.2864	5.3641	5.2174

## Sheet: Fig 4C
Left panel
6	12	24	48
6.67235	6.664	6.9257	7.84998
6.67235	6.48304	6.87837	7.74976
6.54986	6.81712	6.63338	7.708
Right panel
6	12	24	48
7.31546	7.78317	7.93629	9.26147
7.31267	8.01981	7.9697	9.25312
7.29875	7.97526	7.75811	9.24477

## Sheet: Fig 6B
	MOI=1	MOI=10
CTB	4.14815	9.12752
CTB_Fusion	3.43707	6.14144
STB	0.839454	1.68067

[truncated: 12 more sheets: Fig 7D, Fig 7F, Fig 7H, Fig S1A, Fig S1B, Fig S2B, D, F, H, Fig S3A, B, Fig S4C, D, E, Fig S5A, B, C, Fig S7A, B, C, Fig S10B, C, D, F, Fig S15]
